# Supplementary material for: Adaptive and context-aware volumetric printing
Source: Nature. 2025 Sep 3;645(8079):108–14. doi: 10.1038/s41586-025-09436-7 (PMC12408377; doi:10.1038/s41586-025-09436-7)
Supplement: Supplementary file 3 — Source data for Supplementary Figs. 1, 8, 9, 12, 13, 15–17. [file 41586_2025_9436_MOESM3_ESM.zip]

Archive with 9 entries (8 files):
- 2024-12-26012B-s3/
- 2024-12-26012B-s3/S1.xlsx
- 2024-12-26012B-s3/S12.xlsx
- 2024-12-26012B-s3/S13.xlsx
- 2024-12-26012B-s3/S15.xlsx
- 2024-12-26012B-s3/S16.xlsx
- 2024-12-26012B-s3/S17.xlsx
- 2024-12-26012B-s3/S8.xlsx
- 2024-12-26012B-s3/S9.xlsx
