# Supplementary material for: Adaptive and context-aware volumetric printing
Source: Nature. 2025 Sep 3;645(8079):108–14. doi: 10.1038/s41586-025-09436-7 (PMC12408377; doi:10.1038/s41586-025-09436-7)
Supplement: Supplementary file 3 — Source data for Supplementary Figs. 1, 8, 9, 12, 13, 15–17. [file 41586_2025_9436_MOESM3_ESM.zip › 2024-12-26012B-s3/S1.xlsx]

## Sheet: Sheet1
Brightfield	405nm	450nm	532nm	650nm	Brightfield	405nm	450nm	532nm	650nm
Big	Big	Big	Big	Big	Small	Small	Small	Small	Small
Microscope	DMD	External	External	External	Microscope	DMD	External	External	External
474.144	477.06	477.936	480.577	475.715	150	143.988	141.961	148.287	144.523
498.842	483.733	460.565	464.446	453.676	141.733	147.03	153.601	143.601	154.632
471.813	509.265	475.715	465.459	501.023	146.398	146.462	138.765	137.427	140.877
467.888	477.368	483.872	464.383	494.817	152.425	150.224	148.351	141.951	143.636
462.093	445.234	478.49	483.811	460.437	150.441	148.47	160.226	148.287	151.934
488.473	468.098	489.556	484.541	500.141	150.124	140.883	152.715	144.479	148.959
Units in microns.
