# Supplementary material for: Adaptive and context-aware volumetric printing
Source: Nature. 2025 Sep 3;645(8079):108–14. doi: 10.1038/s41586-025-09436-7 (PMC12408377; doi:10.1038/s41586-025-09436-7)
Supplement: Supplementary file 3 — Source data for Supplementary Figs. 1, 8, 9, 12, 13, 15–17. [file 41586_2025_9436_MOESM3_ESM.zip › 2024-12-26012B-s3/S12.xlsx]

## Sheet: S12c
Vessel Volume [m^3]
Uncorrected	Corrected
6.13	13.74
2.06	22.67
8.17	23.7
9.14	15.9

## Sheet: S12d
Completeness
Uncorrected	Uncorrected
0.81445	1
0.77504	1
0.8358	1
0.8771	1
0.79461	1
0.74747	1
0.38003	1
0.40258	1
0.49114	1
0.40665	1
0.40665	1
0.41297	1
