# Supplementary material for: Adaptive and context-aware volumetric printing
Source: Nature. 2025 Sep 3;645(8079):108–14. doi: 10.1038/s41586-025-09436-7 (PMC12408377; doi:10.1038/s41586-025-09436-7)
Supplement: Supplementary file 3 — Source data for Supplementary Figs. 1, 8, 9, 12, 13, 15–17. [file 41586_2025_9436_MOESM3_ESM.zip › 2024-12-26012B-s3/S13.xlsx]

## Sheet: S13a
Channel Surface Area [mm^2]
Random	Parametric
170.5	193.13
184.54	172.52
175.18	211.85

## Sheet: S13b
Channel Diameter [um]
Parametric	Random
222.864	401.381
289.435	233.77
323.58	251.554
330.959	977.186
346.797	697.385
188.724	88.676
341.051	446.699
238.719	1644.3
324.032	325.173
265.062	758.261
293.37	361.75
296.348	181.309
516.89	474.651
331.18	1022.47
293.702	854.22
321.31	474.651
306.386	205.657
293.702	382.019

## Sheet: S13c
Diameters [um]
Parametric	Random
406.092	383.523
379.511	368.914
451.385	378.716
393.399	305.245
368.819	333.124
406.092	343.034
406.092	319.407
408.637	337.495
409.978	389.617
489.062	323.559
447.04	361.75
347.008	389.617
378.223	362.906
408.966	347.28
408.787	370.754
408.787	350.282
280.794	340.122
376.298	347.28
457.077	373.497
438.444	327.179
345.034	311.441
