# Supplementary material for: Adaptive and context-aware volumetric printing
Source: Nature. 2025 Sep 3;645(8079):108–14. doi: 10.1038/s41586-025-09436-7 (PMC12408377; doi:10.1038/s41586-025-09436-7)
Supplement: Supplementary file 3 — Source data for Supplementary Figs. 1, 8, 9, 12, 13, 15–17. [file 41586_2025_9436_MOESM3_ESM.zip › 2024-12-26012B-s3/S15.xlsx]

## Sheet: S15abc
Radial Position [mm]	Light Dose [J/cm^2]
	450nm	532nm	650nm	<-- Illumination Wavelength
-7.5	0.02304	0.09567	0.08919
-7.485	0.02311	0.09598	0.08947
-7.47	0.02319	0.09627	0.08973
-7.455	0.02326	0.09658	0.09001
-7.44	0.02334	0.09688	0.09027
-7.425	0.02341	0.09719	0.09055
-7.41	0.02349	0.09749	0.09082
-7.395	0.02356	0.0978	0.09109
-7.38	0.02364	0.09811	0.09137
-7.365	0.02372	0.09842	0.09164
-7.35	0.0238	0.09872	0.09191
-7.335	0.02387	0.09903	0.09219
-7.32	0.02395	0.09935	0.09247
-7.305	0.02403	0.09965	0.09274
-7.29	0.0241	0.09996	0.09302
-7.275	0.02418	0.10028	0.0933
-7.26	0.02425	0.10059	0.09358
-7.245	0.02433	0.1009	0.09385
-7.23	0.02441	0.10122	0.09413
-7.215	0.02449	0.10154	0.09441
-7.2	0.02457	0.10185	0.09469
-7.185	0.02465	0.10217	0.09497
-7.17	0.02473	0.10248	0.09525
-7.155	0.02482	0.10285	0.09557
-7.14	0.02492	0.10327	0.09595
-7.125	0.02503	0.10369	0.09632
-7.11	0.02514	0.10412	0.09669
-7.095	0.02524	0.10454	0.09706
-7.08	0.02535	0.10497	0.09744
-7.065	0.02545	0.10539	0.09781
-7.05	0.02557	0.10582	0.0982
-7.035	0.02567	0.10625	0.09857
-7.02	0.02578	0.10668	0.09895
-7.005	0.02588	0.10712	0.09933
-6.99	0.026	0.10755	0.09971
-6.975	0.02611	0.10799	0.1001
-6.96	0.02621	0.10842	0.10048
-6.945	0.02633	0.10886	0.10086
-6.93	0.02644	0.10931	0.10125
-6.915	0.02654	0.10975	0.10164
-6.9	0.02666	0.11019	0.10202
-6.885	0.02677	0.11063	0.10241
-6.87	0.02688	0.11108	0.1028
-6.855	0.027	0.11153	0.10319
-6.84	0.02711	0.11198	0.10358
-6.825	0.02722	0.11243	0.10398
-6.81	0.02734	0.11288	0.10437
-6.795	0.02745	0.11333	0.10477
-6.78	0.02756	0.11379	0.10516
-6.765	0.02768	0.11424	0.10556
-6.75	0.0278	0.1147	0.10595
-6.735	0.02791	0.11516	0.10636
-6.72	0.02803	0.11562	0.10676
-6.705	0.02815	0.11608	0.10716
-6.69	0.02826	0.11655	0.10756
-6.675	0.02838	0.11701	0.10797
-6.66	0.0285	0.11748	0.10837
-6.645	0.02862	0.11794	0.10878
-6.63	0.02874	0.11842	0.10918
-6.615	0.02885	0.11889	0.10959
-6.6	0.02898	0.11936	0.11
-6.585	0.02909	0.11984	0.11041
-6.57	0.02922	0.12032	0.11082
-6.555	0.02934	0.12079	0.11124
-6.54	0.02946	0.12127	0.11165
-6.525	0.02959	0.12176	0.11207
-6.51	0.0297	0.12224	0.11248
-6.495	0.02983	0.12272	0.1129
-6.48	0.02995	0.12321	0.11332
-6.465	0.03008	0.1237	0.11374
-6.45	0.0302	0.12419	0.11416
-6.435	0.03033	0.12467	0.11458
-6.42	0.03045	0.12517	0.115
-6.405	0.03058	0.12567	0.11543
-6.39	0.03071	0.12616	0.11585
-6.375	0.03084	0.12666	0.11628
-6.36	0.03096	0.12716	0.11671
-6.345	0.03109	0.12766	0.11714
-6.33	0.03122	0.12817	0.11757
-6.315	0.03135	0.12867	0.11801
-6.3	0.03148	0.12918	0.11844
-6.285	0.03161	0.12969	0.11887
-6.27	0.03174	0.1302	0.11931
-6.255	0.03187	0.13071	0.11975
-6.24	0.032	0.13123	0.12019
-6.225	0.03213	0.13175	0.12063
-6.21	0.03227	0.13226	0.12107
-6.195	0.0324	0.13278	0.12152
-6.18	0.03254	0.13331	0.12196
-6.165	0.03267	0.13383	0.12241
-6.15	0.03281	0.13435	0.12285
-6.135	0.03294	0.13488	0.1233
-6.12	0.03308	0.13541	0.12374
-6.105	0.03322	0.13594	0.1242
-6.09	0.03335	0.13647	0.12465
-6.075	0.03349	0.137	0.1251
-6.06	0.03363	0.13754	0.12556
-6.045	0.03377	0.13808	0.12601
-6.03	0.0339	0.13862	0.12646
-6.015	0.03404	0.13917	0.12693
-6	0.03419	0.13971	0.12738
-5.985	0.03433	0.14025	0.12784
-5.97	0.03447	0.1408	0.12831
-5.955	0.03463	0.14144	0.12886
-5.94	0.0348	0.1421	0.12942
-5.925	0.03497	0.14275	0.12998
-5.91	0.03514	0.14341	0.13055
-5.895	0.0353	0.14407	0.13112
-5.88	0.03547	0.14473	0.13169
-5.865	0.03564	0.1454	0.13226
-5.85	0.03581	0.14606	0.13284
-5.835	0.03598	0.14672	0.13341
-5.82	0.03615	0.1474	0.13398
-5.805	0.03632	0.14807	0.13456
-5.79	0.03649	0.14874	0.13514
-5.775	0.03666	0.14941	0.13572
-5.76	0.03684	0.15009	0.1363
-5.745	0.03701	0.15077	0.13688
-5.73	0.03718	0.15145	0.13747
-5.715	0.03735	0.15213	0.13805
-5.7	0.03753	0.15282	0.13864
-5.685	0.03771	0.1535	0.13922
-5.67	0.03788	0.15418	0.13981
-5.655	0.03806	0.15488	0.14041
-5.64	0.03823	0.15557	0.141
-5.625	0.03841	0.15626	0.14159
-5.61	0.03859	0.15696	0.14219
-5.595	0.03877	0.15765	0.14278
-5.58	0.03895	0.15836	0.14338
-5.565	0.03913	0.15906	0.14398
-5.55	0.03931	0.15976	0.14459
-5.535	0.03949	0.16048	0.1452
-5.52	0.03968	0.16118	0.14581
-5.505	0.03986	0.1619	0.14643
-5.49	0.04004	0.16262	0.14704
-5.475	0.04022	0.16334	0.14766
-5.46	0.04041	0.16405	0.14827
-5.445	0.04059	0.16477	0.14888
-5.43	0.04077	0.1655	0.14951
-5.415	0.04097	0.16622	0.15013
-5.4	0.04115	0.16695	0.15075
-5.385	0.04133	0.16767	0.15137
-5.37	0.04152	0.16841	0.15199
-5.355	0.04172	0.16914	0.15262
-5.34	0.0419	0.16987	0.15324
-5.325	0.04209	0.17061	0.15388
-5.31	0.04228	0.17135	0.15451
-5.295	0.04247	0.17208	0.15514
-5.28	0.04267	0.17283	0.15576
-5.265	0.04285	0.17357	0.1564
-5.25	0.04305	0.17431	0.15703
-5.235	0.04324	0.17506	0.15767
-5.22	0.04344	0.17581	0.1583
-5.205	0.04363	0.17656	0.15894
-5.19	0.04383	0.17732	0.15958
-5.175	0.04402	0.17807	0.16022
-5.16	0.04421	0.17883	0.16086
-5.145	0.04441	0.17958	0.1615
-5.13	0.04461	0.18035	0.16215
-5.115	0.0448	0.1811	0.16279
-5.1	0.04501	0.18187	0.16344
-5.085	0.04521	0.18264	0.16409
-5.07	0.04541	0.18341	0.16473
-5.055	0.04561	0.18418	0.16538
-5.04	0.0458	0.18495	0.16603
-5.025	0.04601	0.18573	0.16669
-5.01	0.04621	0.1865	0.16734
-4.995	0.04641	0.18728	0.168
-4.98	0.04661	0.18806	0.16865
-4.965	0.04682	0.18885	0.16931
-4.95	0.04702	0.18963	0.16997
-4.935	0.04723	0.19042	0.17063
-4.92	0.04744	0.19121	0.17128
-4.905	0.04765	0.192	0.17194
-4.89	0.04786	0.19279	0.17261
-4.875	0.04806	0.19359	0.17328
-4.86	0.04827	0.19438	0.17394
-4.845	0.04848	0.19518	0.17461
-4.83	0.04869	0.19598	0.17527
-4.815	0.0489	0.19678	0.17594
-4.8	0.04911	0.19759	0.17661
-4.785	0.04933	0.1984	0.17729
-4.77	0.04956	0.1993	0.17804
-4.755	0.04985	0.20041	0.17897
-4.74	0.05014	0.20152	0.1799
-4.725	0.05043	0.20263	0.18084
-4.71	0.05072	0.20375	0.18177
-4.695	0.05101	0.20486	0.18271
-4.68	0.0513	0.20599	0.18365
-4.665	0.0516	0.20711	0.18459
-4.65	0.05189	0.20824	0.18554
-4.635	0.05218	0.20937	0.18648
-4.62	0.05248	0.21051	0.18743
-4.605	0.05278	0.21165	0.18838
-4.59	0.05307	0.21279	0.18933
-4.575	0.05337	0.21393	0.19029
-4.56	0.05367	0.21508	0.19125
-4.545	0.05397	0.21623	0.1922
-4.53	0.05427	0.21738	0.19317
-4.515	0.05457	0.21854	0.19413
-4.5	0.05488	0.21971	0.1951
-4.485	0.05518	0.22087	0.19606
-4.47	0.05549	0.22204	0.19703
-4.455	0.05579	0.2232	0.19801
-4.44	0.0561	0.22438	0.19899
-4.425	0.0564	0.22556	0.19997
-4.41	0.05672	0.22674	0.20095
-4.395	0.05702	0.22792	0.20192
-4.38	0.05733	0.22911	0.20291
-4.365	0.05765	0.2303	0.20389
-4.35	0.05796	0.23149	0.20489
-4.335	0.05828	0.23269	0.20588
-4.32	0.05859	0.23389	0.20686
-4.305	0.0589	0.23509	0.20786
-4.29	0.05922	0.2363	0.20886
-4.275	0.05954	0.2375	0.20986
-4.26	0.05985	0.23872	0.21086
-4.245	0.06017	0.23994	0.21187
-4.23	0.0605	0.24115	0.21287
-4.215	0.06082	0.24238	0.21388
-4.2	0.06114	0.2436	0.21488
-4.185	0.06146	0.24482	0.2159
-4.17	0.06179	0.24606	0.21692
-4.155	0.06211	0.24729	0.21793
-4.14	0.06244	0.24854	0.21896
-4.125	0.06277	0.24978	0.21999
-4.11	0.06309	0.25102	0.22101
-4.095	0.06342	0.25227	0.22204
-4.08	0.06375	0.25352	0.22307
-4.065	0.06409	0.25477	0.2241
-4.05	0.06442	0.25603	0.22514
-4.035	0.06474	0.25729	0.22617
-4.02	0.06508	0.25855	0.22721
-4.005	0.06542	0.25982	0.22825
-3.99	0.06575	0.26109	0.2293
-3.975	0.06609	0.26239	0.23038
-3.96	0.06645	0.26377	0.23156
-3.945	0.06681	0.26515	0.23275
-3.93	0.06716	0.26654	0.23394
-3.915	0.06752	0.26793	0.23513
-3.9	0.06788	0.26932	0.23632
-3.885	0.06824	0.27072	0.23752
-3.87	0.06859	0.27212	0.23871
-3.855	0.06895	0.27351	0.23991
-3.84	0.06931	0.27491	0.2411
-3.825	0.06968	0.27631	0.2423
-3.81	0.07004	0.27771	0.2435
-3.795	0.07039	0.27912	0.2447
-3.78	0.07076	0.28052	0.24591
-3.765	0.07112	0.28193	0.24711
-3.75	0.07149	0.28334	0.24832
-3.735	0.07185	0.28475	0.24952
-3.72	0.07222	0.28616	0.25073
-3.705	0.07258	0.28758	0.25194
-3.69	0.07295	0.28899	0.25315
-3.675	0.07332	0.29041	0.25436
-3.66	0.07369	0.29183	0.25557
-3.645	0.07405	0.29325	0.25678
-3.63	0.07443	0.29468	0.258
-3.615	0.0748	0.2961	0.25921
-3.6	0.07516	0.29752	0.26043
-3.585	0.07554	0.29896	0.26165
-3.57	0.07604	0.30082	0.26315
-3.555	0.0766	0.30284	0.26476
-3.54	0.07716	0.30488	0.26637
-3.525	0.07773	0.30691	0.26799
-3.51	0.07829	0.30896	0.26961
-3.495	0.07886	0.31102	0.27124
-3.48	0.07944	0.31309	0.27287
-3.465	0.08001	0.31516	0.2745
-3.45	0.08059	0.31724	0.27614
-3.435	0.08117	0.31933	0.27778
-3.42	0.08175	0.32143	0.27942
-3.405	0.08235	0.32353	0.28108
-3.39	0.08293	0.32565	0.28273
-3.375	0.08353	0.32776	0.28439
-3.36	0.08413	0.32989	0.28604
-3.345	0.08472	0.33203	0.28771
-3.33	0.08532	0.33418	0.28938
-3.315	0.08593	0.33633	0.29106
-3.3	0.08654	0.33849	0.29274
-3.285	0.08715	0.34066	0.29442
-3.27	0.08777	0.34284	0.29611
-3.255	0.08839	0.34503	0.29779
-3.24	0.08901	0.34722	0.29949
-3.225	0.08964	0.34942	0.30119
-3.21	0.09026	0.35163	0.30289
-3.195	0.0909	0.35385	0.3046
-3.18	0.09155	0.35618	0.3064
-3.165	0.0923	0.3589	0.30855
-3.15	0.09304	0.36163	0.3107
-3.135	0.09379	0.36437	0.31285
-3.12	0.09455	0.36711	0.31502
-3.105	0.0953	0.36987	0.31719
-3.09	0.09606	0.37262	0.31936
-3.075	0.09682	0.37539	0.32154
-3.06	0.09759	0.37817	0.32372
-3.045	0.09835	0.38096	0.32591
-3.03	0.09912	0.38376	0.3281
-3.015	0.09989	0.38655	0.3303
-3	0.10067	0.38937	0.33251
-2.985	0.10144	0.39219	0.33471
-2.97	0.10224	0.3951	0.33708
-2.955	0.10303	0.39804	0.33946
-2.94	0.10383	0.40097	0.34184
-2.925	0.10463	0.40392	0.34422
-2.91	0.10543	0.40686	0.34661
-2.895	0.10624	0.40982	0.349
-2.88	0.10704	0.41279	0.3514
-2.865	0.10785	0.41575	0.3538
-2.85	0.10866	0.41874	0.35623
-2.835	0.10948	0.42173	0.35866
-2.82	0.1103	0.42472	0.36109
-2.805	0.11111	0.42772	0.36353
-2.79	0.11194	0.43073	0.36597
-2.775	0.11276	0.43374	0.36841
-2.76	0.11359	0.43676	0.37087
-2.745	0.11442	0.43978	0.37332
-2.73	0.11525	0.44282	0.37578
-2.715	0.11608	0.44586	0.37823
-2.7	0.11692	0.4489	0.3807
-2.685	0.11775	0.45194	0.38316
-2.67	0.1186	0.455	0.38563
-2.655	0.11944	0.45807	0.3881
-2.64	0.12028	0.46113	0.39057
-2.625	0.12113	0.4642	0.39304
-2.61	0.12198	0.46729	0.39553
-2.595	0.12283	0.47037	0.39801
-2.58	0.12369	0.47346	0.40049
-2.565	0.12455	0.47656	0.40298
-2.55	0.1254	0.47966	0.40547
-2.535	0.12626	0.48277	0.40797
-2.52	0.12713	0.48588	0.41046
-2.505	0.128	0.489	0.41296
-2.49	0.12887	0.49212	0.41546
-2.475	0.12973	0.49525	0.41796
-2.46	0.13061	0.49839	0.42047
-2.445	0.13148	0.50153	0.42298
-2.43	0.13237	0.50467	0.42549
-2.415	0.13325	0.50782	0.42801
-2.4	0.13412	0.51098	0.43052
-2.385	0.13508	0.5144	0.43325
-2.37	0.13637	0.51912	0.43704
-2.355	0.13767	0.52387	0.44084
-2.34	0.13897	0.52861	0.44465
-2.325	0.14028	0.53337	0.44845
-2.31	0.14158	0.53814	0.45227
-2.295	0.14289	0.54292	0.45609
-2.28	0.14421	0.5477	0.45992
-2.265	0.14552	0.5525	0.46375
-2.25	0.14685	0.5573	0.46758
-2.235	0.14817	0.56212	0.47142
-2.22	0.14949	0.56694	0.47527
-2.205	0.15082	0.57177	0.47912
-2.19	0.15216	0.57661	0.48298
-2.175	0.15349	0.58146	0.48684
-2.16	0.15484	0.58632	0.49071
-2.145	0.15618	0.59118	0.49458
-2.13	0.15753	0.59606	0.49845
-2.115	0.15887	0.60094	0.50234
-2.1	0.16023	0.60583	0.50623
-2.085	0.16158	0.61073	0.51011
-2.07	0.16294	0.61564	0.51401
-2.055	0.1643	0.62055	0.51791
-2.04	0.16566	0.62548	0.52182
-2.025	0.16702	0.63041	0.52575
-2.01	0.16839	0.63535	0.52969
-1.995	0.16976	0.6403	0.53363
-1.98	0.17114	0.64531	0.5377
-1.965	0.17252	0.65036	0.54185
-1.95	0.17391	0.65541	0.54599
-1.935	0.1753	0.66046	0.55014
-1.92	0.17668	0.66553	0.55429
-1.905	0.17812	0.67085	0.5587
-1.89	0.17965	0.67668	0.56364
-1.875	0.18118	0.68251	0.56858
-1.86	0.18271	0.68835	0.57352
-1.845	0.18424	0.69419	0.57847
-1.83	0.18577	0.70003	0.58342
-1.815	0.1873	0.70588	0.58837
-1.8	0.18883	0.71173	0.59332
-1.785	0.1906	0.7183	0.59871
-1.77	0.19278	0.72615	0.60482
-1.755	0.19495	0.73401	0.61094
-1.74	0.19714	0.74189	0.61708
-1.725	0.19933	0.74977	0.62321
-1.71	0.20153	0.75767	0.62936
-1.695	0.20372	0.76565	0.63567
-1.68	0.20594	0.77366	0.64204
-1.665	0.20815	0.78168	0.64843
-1.65	0.21036	0.78972	0.65482
-1.635	0.21258	0.79777	0.66122
-1.62	0.2148	0.80583	0.66763
-1.605	0.21703	0.8139	0.67404
-1.59	0.21929	0.8221	0.68056
-1.575	0.22184	0.83127	0.68797
-1.56	0.2244	0.84045	0.69538
-1.545	0.22695	0.84965	0.7028
-1.53	0.22952	0.85885	0.71022
-1.515	0.23209	0.86807	0.71765
-1.5	0.23467	0.8773	0.72508
-1.485	0.23725	0.88658	0.73264
-1.47	0.23985	0.89591	0.74033
-1.455	0.24244	0.90526	0.74801
-1.44	0.24505	0.91461	0.7557
-1.425	0.24807	0.92529	0.76416
-1.41	0.25154	0.93732	0.77338
-1.395	0.25501	0.94937	0.78261
-1.38	0.2585	0.96145	0.79186
-1.365	0.26199	0.97354	0.80112
-1.35	0.26564	0.98662	0.81144
-1.335	0.26931	0.99977	0.82183
-1.32	0.27298	1.01296	0.83234
-1.305	0.27666	1.02623	0.843
-1.29	0.28036	1.03951	0.85369
-1.275	0.28405	1.05281	0.8644
-1.26	0.28775	1.06611	0.87511
-1.245	0.29146	1.07944	0.88582
-1.23	0.29518	1.09278	0.89655
-1.215	0.29889	1.10613	0.90728
-1.2	0.30262	1.11949	0.91801
-1.185	0.30686	1.13488	0.93039
-1.17	0.31148	1.15168	0.9439
-1.155	0.3161	1.16849	0.95742
-1.14	0.32072	1.18533	0.97094
-1.125	0.32536	1.20217	0.98447
-1.11	0.32999	1.21903	0.99801
-1.095	0.33464	1.23591	1.01158
-1.08	0.33928	1.25283	1.02528
-1.065	0.34394	1.26984	1.03918
-1.05	0.34874	1.28779	1.05415
-1.035	0.35359	1.30607	1.06949
-1.02	0.35871	1.32519	1.08532
-1.005	0.36482	1.34743	1.10292
-0.99	0.37094	1.36973	1.12064
-0.975	0.37707	1.39211	1.1386
-0.96	0.38321	1.41452	1.15656
-0.945	0.38976	1.4382	1.17568
-0.93	0.39652	1.46249	1.19531
-0.915	0.4033	1.48683	1.21506
-0.9	0.41008	1.51127	1.23507
-0.885	0.41787	1.53885	1.25688
-0.87	0.42612	1.5679	1.27952
-0.855	0.43459	1.59831	1.30372
-0.84	0.44309	1.62903	1.32847
-0.825	0.4516	1.65979	1.3533
-0.81	0.46012	1.69056	1.37815
-0.795	0.46874	1.72172	1.40333
-0.78	0.47861	1.75774	1.43239
-0.765	0.48848	1.79377	1.46147
-0.75	0.49837	1.82983	1.49057
-0.735	0.50826	1.866	1.52004
-0.72	0.51841	1.90397	1.55165
-0.705	0.52995	1.94632	1.58578
-0.69	0.54195	1.99027	1.62112
-0.675	0.55441	2.03557	1.65774
-0.66	0.56736	2.08226	1.69564
-0.645	0.58113	2.13168	1.7354
-0.63	0.59627	2.18587	1.77841
-0.615	0.61157	2.24132	1.82322
-0.6	0.62688	2.29683	1.8681
-0.585	0.64365	2.35803	1.91764
-0.57	0.66077	2.42055	1.96819
-0.555	0.67805	2.48432	2.02057
-0.54	0.69727	2.55494	2.07775
-0.525	0.71762	2.62914	2.13779
-0.51	0.73899	2.70641	2.20052
-0.495	0.76291	2.79251	2.26933
-0.48	0.787	2.88001	2.34016
-0.465	0.81303	2.97507	2.41716
-0.45	0.83952	3.07244	2.49669
-0.435	0.86879	3.17984	2.58362
-0.42	0.90024	3.29388	2.67622
-0.405	0.93498	3.41961	2.77738
-0.39	0.97136	3.55233	2.88494
-0.375	1.00964	3.69292	2.99959
-0.36	1.05212	3.84795	3.12528
-0.345	1.09909	4.01821	3.26269
-0.33	1.14917	4.20115	3.41114
-0.315	1.20385	4.4017	3.57429
-0.3	1.26497	4.62359	3.75382
-0.285	1.33139	4.86698	3.95187
-0.27	1.4063	5.13986	4.17298
-0.255	1.48882	5.44184	4.41862
-0.24	1.58268	5.78402	4.69616
-0.225	1.68809	6.17008	5.01038
-0.21	1.80902	6.61181	5.36937
-0.195	1.94877	7.12246	5.78448
-0.18	2.1113	7.71703	6.26851
-0.165	2.30316	8.41968	6.84116
-0.15	2.5336	9.26309	7.52888
-0.135	2.8145	10.2932	8.37055
-0.12	3.16603	11.5828	9.42591
-0.105	3.61681	13.2402	10.7872
-0.09	4.2174	15.4537	12.6144
-0.075	5.05634	18.5613	15.2071
-0.06	6.31301	23.2671	19.2242
-0.045	8.41883	31.3382	26.263
-0.03	12.5956	47.2388	39.212
-0.015	21.0968	75.3547	57.585
0	26.2761	90.5072	66.467
0.015	21.0968	75.3547	57.585
0.03	12.5956	47.2388	39.212
0.045	8.41883	31.3382	26.263
0.06	6.31301	23.2671	19.2242
0.075	5.05634	18.5613	15.2071
0.09	4.2174	15.4537	12.6144
0.105	3.61681	13.2402	10.7872
0.12	3.16603	11.5828	9.42591
0.135	2.8145	10.2932	8.37055
0.15	2.5336	9.26309	7.52888
0.165	2.30316	8.41968	6.84116
0.18	2.1113	7.71703	6.26851
0.195	1.94877	7.12246	5.78448
0.21	1.80902	6.61181	5.36937
0.225	1.68809	6.17008	5.01038
0.24	1.58268	5.78402	4.69616
0.255	1.48882	5.44184	4.41862
0.27	1.4063	5.13986	4.17298
0.285	1.33139	4.86698	3.95187
0.3	1.26497	4.62359	3.75382
0.315	1.20385	4.4017	3.57429
0.33	1.14917	4.20115	3.41114
0.345	1.09909	4.01821	3.26269
0.36	1.05212	3.84795	3.12528
0.375	1.00964	3.69292	2.99959
0.39	0.97136	3.55233	2.88494
0.405	0.93498	3.41961	2.77738
0.42	0.90024	3.29388	2.67622
0.435	0.86879	3.17984	2.58362
0.45	0.83952	3.07244	2.49669
0.465	0.81303	2.97507	2.41716
0.48	0.787	2.88001	2.34016
0.495	0.76291	2.79251	2.26933
0.51	0.73899	2.70641	2.20052
0.525	0.71762	2.62914	2.13779
0.54	0.69727	2.55494	2.07775
0.555	0.67805	2.48432	2.02057
0.57	0.66077	2.42055	1.96819
0.585	0.64365	2.35803	1.91764
0.6	0.62688	2.29683	1.8681
0.615	0.61157	2.24132	1.82322
0.63	0.59627	2.18587	1.77841
0.645	0.58113	2.13168	1.7354
0.66	0.56736	2.08226	1.69564
0.675	0.55441	2.03557	1.65774
0.69	0.54195	1.99027	1.62112
0.705	0.52995	1.94632	1.58578
0.72	0.51841	1.90397	1.55165
0.735	0.50826	1.866	1.52004
0.75	0.49837	1.82983	1.49057
0.765	0.48848	1.79377	1.46147
0.78	0.47861	1.75774	1.43239
0.795	0.46874	1.72172	1.40333
0.81	0.46012	1.69056	1.37815
0.825	0.4516	1.65979	1.3533
0.84	0.44309	1.62903	1.32847
0.855	0.43459	1.59831	1.30372
0.87	0.42612	1.5679	1.27952
0.885	0.41787	1.53885	1.25688
0.9	0.41008	1.51127	1.23507
0.915	0.4033	1.48683	1.21506
0.93	0.39652	1.46249	1.19531
0.945	0.38976	1.4382	1.17568
0.96	0.38321	1.41452	1.15656
0.975	0.37707	1.39211	1.1386
0.99	0.37094	1.36973	1.12064
1.005	0.36482	1.34743	1.10292
1.02	0.35871	1.32519	1.08532
1.035	0.35359	1.30607	1.06949
1.05	0.34874	1.28779	1.05415
1.065	0.34394	1.26984	1.03918
1.08	0.33928	1.25283	1.02528
1.095	0.33464	1.23591	1.01158
1.11	0.32999	1.21903	0.99801
1.125	0.32536	1.20217	0.98447
1.14	0.32072	1.18533	0.97094
1.155	0.3161	1.16849	0.95742
1.17	0.31148	1.15168	0.9439
1.185	0.30686	1.13488	0.93039
1.2	0.30262	1.11949	0.91801
1.215	0.29889	1.10613	0.90728
1.23	0.29518	1.09278	0.89655
1.245	0.29146	1.07944	0.88582
1.26	0.28775	1.06611	0.87511
1.275	0.28405	1.05281	0.8644
1.29	0.28036	1.03951	0.85369
1.305	0.27666	1.02623	0.843
1.32	0.27298	1.01296	0.83234
1.335	0.26931	0.99977	0.82183
1.35	0.26564	0.98662	0.81144
1.365	0.26199	0.97354	0.80112
1.38	0.2585	0.96145	0.79186
1.395	0.25501	0.94937	0.78261
1.41	0.25154	0.93732	0.77338
1.425	0.24807	0.92529	0.76416
1.44	0.24505	0.91461	0.7557
1.455	0.24244	0.90526	0.74801
1.47	0.23985	0.89591	0.74033
1.485	0.23725	0.88658	0.73264
1.5	0.23467	0.8773	0.72508
1.515	0.23209	0.86807	0.71765
1.53	0.22952	0.85885	0.71022
1.545	0.22695	0.84965	0.7028
1.56	0.2244	0.84045	0.69538
1.575	0.22184	0.83127	0.68797
1.59	0.21929	0.8221	0.68056
1.605	0.21703	0.8139	0.67404
1.62	0.2148	0.80583	0.66763
1.635	0.21258	0.79777	0.66122
1.65	0.21036	0.78972	0.65482
1.665	0.20815	0.78168	0.64843
1.68	0.20594	0.77366	0.64204
1.695	0.20372	0.76565	0.63567
1.71	0.20153	0.75767	0.62936
1.725	0.19933	0.74977	0.62321
1.74	0.19714	0.74189	0.61708
1.755	0.19495	0.73401	0.61094
1.77	0.19278	0.72615	0.60482
1.785	0.1906	0.7183	0.59871
1.8	0.18883	0.71173	0.59332
1.815	0.1873	0.70588	0.58837
1.83	0.18577	0.70003	0.58342
1.845	0.18424	0.69419	0.57847
1.86	0.18271	0.68835	0.57352
1.875	0.18118	0.68251	0.56858
1.89	0.17965	0.67668	0.56364
1.905	0.17812	0.67085	0.5587
1.92	0.17668	0.66553	0.55429
1.935	0.1753	0.66046	0.55014
1.95	0.17391	0.65541	0.54599
1.965	0.17252	0.65036	0.54185
1.98	0.17114	0.64531	0.5377
1.995	0.16976	0.6403	0.53363
2.01	0.16839	0.63535	0.52969
2.025	0.16702	0.63041	0.52575
2.04	0.16566	0.62548	0.52182
2.055	0.1643	0.62055	0.51791
2.07	0.16294	0.61564	0.51401
2.085	0.16158	0.61073	0.51011
2.1	0.16023	0.60583	0.50623
2.115	0.15887	0.60094	0.50234
2.13	0.15753	0.59606	0.49845
2.145	0.15618	0.59118	0.49458
2.16	0.15484	0.58632	0.49071
2.175	0.15349	0.58146	0.48684
2.19	0.15216	0.57661	0.48298
2.205	0.15082	0.57177	0.47912
2.22	0.14949	0.56694	0.47527
2.235	0.14817	0.56212	0.47142
2.25	0.14685	0.5573	0.46758
2.265	0.14552	0.5525	0.46375
2.28	0.14421	0.5477	0.45992
2.295	0.14289	0.54292	0.45609
2.31	0.14158	0.53814	0.45227
2.325	0.14028	0.53337	0.44845
2.34	0.13897	0.52861	0.44465
2.355	0.13767	0.52387	0.44084
2.37	0.13637	0.51912	0.43704
2.385	0.13508	0.5144	0.43325
2.4	0.13412	0.51098	0.43052
2.415	0.13325	0.50782	0.42801
2.43	0.13237	0.50467	0.42549
2.445	0.13148	0.50153	0.42298
2.46	0.13061	0.49839	0.42047
2.475	0.12973	0.49525	0.41796
2.49	0.12887	0.49212	0.41546
2.505	0.128	0.489	0.41296
2.52	0.12713	0.48588	0.41046
2.535	0.12626	0.48277	0.40797
2.55	0.1254	0.47966	0.40547
2.565	0.12455	0.47656	0.40298
2.58	0.12369	0.47346	0.40049
2.595	0.12283	0.47037	0.39801
2.61	0.12198	0.46729	0.39553
2.625	0.12113	0.4642	0.39304
2.64	0.12028	0.46113	0.39057
2.655	0.11944	0.45807	0.3881
2.67	0.1186	0.455	0.38563
2.685	0.11775	0.45194	0.38316
2.7	0.11692	0.4489	0.3807
2.715	0.11608	0.44586	0.37823
2.73	0.11525	0.44282	0.37578
2.745	0.11442	0.43978	0.37332
2.76	0.11359	0.43676	0.37087
2.775	0.11276	0.43374	0.36841
2.79	0.11194	0.43073	0.36597
2.805	0.11111	0.42772	0.36353
2.82	0.1103	0.42472	0.36109
2.835	0.10948	0.42173	0.35866
2.85	0.10866	0.41874	0.35623
2.865	0.10785	0.41575	0.3538
2.88	0.10704	0.41279	0.3514
2.895	0.10624	0.40982	0.349
2.91	0.10543	0.40686	0.34661
2.925	0.10463	0.40392	0.34422
2.94	0.10383	0.40097	0.34184
2.955	0.10303	0.39804	0.33946
2.97	0.10224	0.3951	0.33708
2.985	0.10144	0.39219	0.33471
3	0.10067	0.38937	0.33251
3.015	0.09989	0.38655	0.3303
3.03	0.09912	0.38376	0.3281
3.045	0.09835	0.38096	0.32591
3.06	0.09759	0.37817	0.32372
3.075	0.09682	0.37539	0.32154
3.09	0.09606	0.37262	0.31936
3.105	0.0953	0.36987	0.31719
3.12	0.09455	0.36711	0.31502
3.135	0.09379	0.36437	0.31285
3.15	0.09304	0.36163	0.3107
3.165	0.0923	0.3589	0.30855
3.18	0.09155	0.35618	0.3064
3.195	0.0909	0.35385	0.3046
3.21	0.09026	0.35163	0.30289
3.225	0.08964	0.34942	0.30119
3.24	0.08901	0.34722	0.29949
3.255	0.08839	0.34503	0.29779
3.27	0.08777	0.34284	0.29611
3.285	0.08715	0.34066	0.29442
3.3	0.08654	0.33849	0.29274
3.315	0.08593	0.33633	0.29106
3.33	0.08532	0.33418	0.28938
3.345	0.08472	0.33203	0.28771
3.36	0.08413	0.32989	0.28604
3.375	0.08353	0.32776	0.28439
3.39	0.08293	0.32565	0.28273
3.405	0.08235	0.32353	0.28108
3.42	0.08175	0.32143	0.27942
3.435	0.08117	0.31933	0.27778
3.45	0.08059	0.31724	0.27614
3.465	0.08001	0.31516	0.2745
3.48	0.07944	0.31309	0.27287
3.495	0.07886	0.31102	0.27124
3.51	0.07829	0.30896	0.26961
3.525	0.07773	0.30691	0.26799
3.54	0.07716	0.30488	0.26637
3.555	0.0766	0.30284	0.26476
3.57	0.07604	0.30082	0.26315
3.585	0.07554	0.29896	0.26165
3.6	0.07516	0.29752	0.26043
3.615	0.0748	0.2961	0.25921
3.63	0.07443	0.29468	0.258
3.645	0.07405	0.29325	0.25678
3.66	0.07369	0.29183	0.25557
3.675	0.07332	0.29041	0.25436
3.69	0.07295	0.28899	0.25315
3.705	0.07258	0.28758	0.25194
3.72	0.07222	0.28616	0.25073
3.735	0.07185	0.28475	0.24952
3.75	0.07149	0.28334	0.24832
3.765	0.07112	0.28193	0.24711
3.78	0.07076	0.28052	0.24591
3.795	0.07039	0.27912	0.2447
3.81	0.07004	0.27771	0.2435
3.825	0.06968	0.27631	0.2423
3.84	0.06931	0.27491	0.2411
3.855	0.06895	0.27351	0.23991
3.87	0.06859	0.27212	0.23871
3.885	0.06824	0.27072	0.23752
3.9	0.06788	0.26932	0.23632
3.915	0.06752	0.26793	0.23513
3.93	0.06716	0.26654	0.23394
3.945	0.06681	0.26515	0.23275
3.96	0.06645	0.26377	0.23156
3.975	0.06609	0.26239	0.23038
3.99	0.06575	0.26109	0.2293
4.005	0.06542	0.25982	0.22825
4.02	0.06508	0.25855	0.22721
4.035	0.06474	0.25729	0.22617
4.05	0.06442	0.25603	0.22514
4.065	0.06409	0.25477	0.2241
4.08	0.06375	0.25352	0.22307
4.095	0.06342	0.25227	0.22204
4.11	0.06309	0.25102	0.22101
4.125	0.06277	0.24978	0.21999
4.14	0.06244	0.24854	0.21896
4.155	0.06211	0.24729	0.21793
4.17	0.06179	0.24606	0.21692
4.185	0.06146	0.24482	0.2159
4.2	0.06114	0.2436	0.21488
4.215	0.06082	0.24238	0.21388
4.23	0.0605	0.24115	0.21287
4.245	0.06017	0.23994	0.21187
4.26	0.05985	0.23872	0.21086
4.275	0.05954	0.2375	0.20986
4.29	0.05922	0.2363	0.20886
4.305	0.0589	0.23509	0.20786
4.32	0.05859	0.23389	0.20686
4.335	0.05828	0.23269	0.20588
4.35	0.05796	0.23149	0.20489
4.365	0.05765	0.2303	0.20389
4.38	0.05733	0.22911	0.20291
4.395	0.05702	0.22792	0.20192
4.41	0.05672	0.22674	0.20095
4.425	0.0564	0.22556	0.19997
4.44	0.0561	0.22438	0.19899
4.455	0.05579	0.2232	0.19801
4.47	0.05549	0.22204	0.19703
4.485	0.05518	0.22087	0.19606
4.5	0.05488	0.21971	0.1951
4.515	0.05457	0.21854	0.19413
4.53	0.05427	0.21738	0.19317
4.545	0.05397	0.21623	0.1922
4.56	0.05367	0.21508	0.19125
4.575	0.05337	0.21393	0.19029
4.59	0.05307	0.21279	0.18933
4.605	0.05278	0.21165	0.18838
4.62	0.05248	0.21051	0.18743
4.635	0.05218	0.20937	0.18648
4.65	0.05189	0.20824	0.18554
4.665	0.0516	0.20711	0.18459
4.68	0.0513	0.20599	0.18365
4.695	0.05101	0.20486	0.18271
4.71	0.05072	0.20375	0.18177
4.725	0.05043	0.20263	0.18084
4.74	0.05014	0.20152	0.1799
4.755	0.04985	0.20041	0.17897
4.77	0.04956	0.1993	0.17804
4.785	0.04933	0.1984	0.17729
4.8	0.04911	0.19759	0.17661
4.815	0.0489	0.19678	0.17594
4.83	0.04869	0.19598	0.17527
4.845	0.04848	0.19518	0.17461
4.86	0.04827	0.19438	0.17394
4.875	0.04806	0.19359	0.17328
4.89	0.04786	0.19279	0.17261
4.905	0.04765	0.192	0.17194
4.92	0.04744	0.19121	0.17128
4.935	0.04723	0.19042	0.17063
4.95	0.04702	0.18963	0.16997
4.965	0.04682	0.18885	0.16931
4.98	0.04661	0.18806	0.16865
4.995	0.04641	0.18728	0.168
5.01	0.04621	0.1865	0.16734
5.025	0.04601	0.18573	0.16669
5.04	0.0458	0.18495	0.16603
5.055	0.04561	0.18418	0.16538
5.07	0.04541	0.18341	0.16473
5.085	0.04521	0.18264	0.16409
5.1	0.04501	0.18187	0.16344
5.115	0.0448	0.1811	0.16279
5.13	0.04461	0.18035	0.16215
5.145	0.04441	0.17958	0.1615
5.16	0.04421	0.17883	0.16086
5.175	0.04402	0.17807	0.16022
5.19	0.04383	0.17732	0.15958
5.205	0.04363	0.17656	0.15894
5.22	0.04344	0.17581	0.1583
5.235	0.04324	0.17506	0.15767
5.25	0.04305	0.17431	0.15703
5.265	0.04285	0.17357	0.1564
5.28	0.04267	0.17283	0.15576
5.295	0.04247	0.17208	0.15514
5.31	0.04228	0.17135	0.15451
5.325	0.04209	0.17061	0.15388
5.34	0.0419	0.16987	0.15324
5.355	0.04172	0.16914	0.15262
5.37	0.04152	0.16841	0.15199
5.385	0.04133	0.16767	0.15137
5.4	0.04115	0.16695	0.15075
5.415	0.04097	0.16622	0.15013
5.43	0.04077	0.1655	0.14951
5.445	0.04059	0.16477	0.14888
5.46	0.04041	0.16405	0.14827
5.475	0.04022	0.16334	0.14766
5.49	0.04004	0.16262	0.14704
5.505	0.03986	0.1619	0.14643
5.52	0.03968	0.16118	0.14581
5.535	0.03949	0.16048	0.1452
5.55	0.03931	0.15976	0.14459
5.565	0.03913	0.15906	0.14398
5.58	0.03895	0.15836	0.14338
5.595	0.03877	0.15765	0.14278
5.61	0.03859	0.15696	0.14219
5.625	0.03841	0.15626	0.14159
5.64	0.03823	0.15557	0.141
5.655	0.03806	0.15488	0.14041
5.67	0.03788	0.15418	0.13981
5.685	0.03771	0.1535	0.13922
5.7	0.03753	0.15282	0.13864
5.715	0.03735	0.15213	0.13805
5.73	0.03718	0.15145	0.13747
5.745	0.03701	0.15077	0.13688
5.76	0.03684	0.15009	0.1363
5.775	0.03666	0.14941	0.13572
5.79	0.03649	0.14874	0.13514
5.805	0.03632	0.14807	0.13456
5.82	0.03615	0.1474	0.13398
5.835	0.03598	0.14672	0.13341
5.85	0.03581	0.14606	0.13284
5.865	0.03564	0.1454	0.13226
5.88	0.03547	0.14473	0.13169
5.895	0.0353	0.14407	0.13112
5.91	0.03514	0.14341	0.13055
5.925	0.03497	0.14275	0.12998
5.94	0.0348	0.1421	0.12942
5.955	0.03463	0.14144	0.12886
5.97	0.03447	0.1408	0.12831
5.985	0.03433	0.14025	0.12784
6	0.03419	0.13971	0.12738
6.015	0.03404	0.13917	0.12693
6.03	0.0339	0.13862	0.12646
6.045	0.03377	0.13808	0.12601
6.06	0.03363	0.13754	0.12556
6.075	0.03349	0.137	0.1251
6.09	0.03335	0.13647	0.12465
6.105	0.03322	0.13594	0.1242
6.12	0.03308	0.13541	0.12374
6.135	0.03294	0.13488	0.1233
6.15	0.03281	0.13435	0.12285
6.165	0.03267	0.13383	0.12241
6.18	0.03254	0.13331	0.12196
6.195	0.0324	0.13278	0.12152
6.21	0.03227	0.13226	0.12107
6.225	0.03213	0.13175	0.12063
6.24	0.032	0.13123	0.12019
6.255	0.03187	0.13071	0.11975
6.27	0.03174	0.1302	0.11931
6.285	0.03161	0.12969	0.11887
6.3	0.03148	0.12918	0.11844
6.315	0.03135	0.12867	0.11801
6.33	0.03122	0.12817	0.11757
6.345	0.03109	0.12766	0.11714
6.36	0.03096	0.12716	0.11671
6.375	0.03084	0.12666	0.11628
6.39	0.03071	0.12616	0.11585
6.405	0.03058	0.12567	0.11543
6.42	0.03045	0.12517	0.115
6.435	0.03033	0.12467	0.11458
6.45	0.0302	0.12419	0.11416
6.465	0.03008	0.1237	0.11374
6.48	0.02995	0.12321	0.11332
6.495	0.02983	0.12272	0.1129
6.51	0.0297	0.12224	0.11248
6.525	0.02959	0.12176	0.11207
6.54	0.02946	0.12127	0.11165
6.555	0.02934	0.12079	0.11124
6.57	0.02922	0.12032	0.11082
6.585	0.02909	0.11984	0.11041
6.6	0.02898	0.11936	0.11
6.615	0.02885	0.11889	0.10959
6.63	0.02874	0.11842	0.10918
6.645	0.02862	0.11794	0.10878
6.66	0.0285	0.11748	0.10837
6.675	0.02838	0.11701	0.10797
6.69	0.02826	0.11655	0.10756
6.705	0.02815	0.11608	0.10716
6.72	0.02803	0.11562	0.10676
6.735	0.02791	0.11516	0.10636
6.75	0.0278	0.1147	0.10595
6.765	0.02768	0.11424	0.10556
6.78	0.02756	0.11379	0.10516
6.795	0.02745	0.11333	0.10477
6.81	0.02734	0.11288	0.10437
6.825	0.02722	0.11243	0.10398
6.84	0.02711	0.11198	0.10358
6.855	0.027	0.11153	0.10319
6.87	0.02688	0.11108	0.1028
6.885	0.02677	0.11063	0.10241
6.9	0.02666	0.11019	0.10202
6.915	0.02654	0.10975	0.10164
6.93	0.02644	0.10931	0.10125
6.945	0.02633	0.10886	0.10086
6.96	0.02621	0.10842	0.10048
6.975	0.02611	0.10799	0.1001
6.99	0.026	0.10755	0.09971
7.005	0.02588	0.10712	0.09933
7.02	0.02578	0.10668	0.09895
7.035	0.02567	0.10625	0.09857
7.05	0.02557	0.10582	0.0982
7.065	0.02545	0.10539	0.09781
7.08	0.02535	0.10497	0.09744
7.095	0.02524	0.10454	0.09706
7.11	0.02514	0.10412	0.09669
7.125	0.02503	0.10369	0.09632
7.14	0.02492	0.10327	0.09595
7.155	0.02482	0.10285	0.09557
7.17	0.02473	0.10248	0.09525
7.185	0.02465	0.10217	0.09497
7.2	0.02457	0.10185	0.09469
7.215	0.02449	0.10154	0.09441
7.23	0.02441	0.10122	0.09413
7.245	0.02433	0.1009	0.09385
7.26	0.02425	0.10059	0.09358
7.275	0.02418	0.10028	0.0933
7.29	0.0241	0.09996	0.09302
7.305	0.02403	0.09965	0.09274
7.32	0.02395	0.09935	0.09247
7.335	0.02387	0.09903	0.09219
7.35	0.0238	0.09872	0.09191
7.365	0.02372	0.09842	0.09164
7.38	0.02364	0.09811	0.09137
7.395	0.02356	0.0978	0.09109
7.41	0.02349	0.09749	0.09082
7.425	0.02341	0.09719	0.09055
7.44	0.02334	0.09688	0.09027
7.455	0.02326	0.09658	0.09001
7.47	0.02319	0.09627	0.08973
7.485	0.02311	0.09598	0.08947
7.5	0.02304	0.09567	0.08919
