# Supplementary material for: Adaptive and context-aware volumetric printing
Source: Nature. 2025 Sep 3;645(8079):108–14. doi: 10.1038/s41586-025-09436-7 (PMC12408377; doi:10.1038/s41586-025-09436-7)
Supplement: Supplementary file 3 — Source data for Supplementary Figs. 1, 8, 9, 12, 13, 15–17. [file 41586_2025_9436_MOESM3_ESM.zip › 2024-12-26012B-s3/S16.xlsx]

## Sheet: Sheet1
Casted	Print	75s + Print	150s + Print	300s + Print
90.8754	95.7773	97.2699	95.78	97.7618
93.1755	92.4322	95.5968	96.9764	88.8769
90.781	94.2417	97.5371	99.3976	95.4926
