# Supplementary material for: Adaptive and context-aware volumetric printing
Source: Nature. 2025 Sep 3;645(8079):108–14. doi: 10.1038/s41586-025-09436-7 (PMC12408377; doi:10.1038/s41586-025-09436-7)
Supplement: Supplementary file 3 — Source data for Supplementary Figs. 1, 8, 9, 12, 13, 15–17. [file 41586_2025_9436_MOESM3_ESM.zip › 2024-12-26012B-s3/S17.xlsx]

## Sheet: Sheet1
	Compression Modulus [kPa]
Sample	10% Cast	10% Print	5% Cast	5% Print
1	37.47	20.45	5.16	2.39
2	37.47	20.68	5.26	2.26
3	36	21.52	4.47	2.14
4	38.07	23.98	4.55	2.24
Mean	37.75	21.66	4.86	2.26
Std Dev.	1.44	1.62	4.07	0.102
