# Supplementary material for: Adaptive and context-aware volumetric printing
Source: Nature. 2025 Sep 3;645(8079):108–14. doi: 10.1038/s41586-025-09436-7 (PMC12408377; doi:10.1038/s41586-025-09436-7)
Supplement: Supplementary file 3 — Source data for Supplementary Figs. 1, 8, 9, 12, 13, 15–17. [file 41586_2025_9436_MOESM3_ESM.zip › 2024-12-26012B-s3/S8.xlsx]

## Sheet: S8c
500um	400um	300um	500um	400um	300um	<-- Channel Diameters
PEGDA	PEGDA	PEGDA	GelMA	GelMA	GelMA	<-- Printing Resin
520.92	342.805	289.762	481.074	373.559	181.02
491.98	535.39	304.214	415.507	434.341	195.378
492.83	391.76	332.81	469.154	440.801	318.34
477.729	376.498	275.311	681.474	335.629	260.485
491.98	420.627	289.4	608.127	317.352	260.862
463.943	549.86	376.22	467.888	334.066	289.4
550.05	448.803	295.131	443.747	463.266	260.862
564.33	428.386	278.336	551.15	407.479	260.46
506.657	450.666	304.214	563.03	376.22	347.28
467.092	583.27	318.669	536.172	362.906	274.93
402.308	452.289	274.93	593.975	477.729	390.69
752.996	329.983	289.4	535.39	407.479	260.862
549.86	463.943			383.124	362.039
559.112	420.627			420.627	274.93
Units in microns.
