# Supplementary material for: Adaptive and context-aware volumetric printing
Source: Nature. 2025 Sep 3;645(8079):108–14. doi: 10.1038/s41586-025-09436-7 (PMC12408377; doi:10.1038/s41586-025-09436-7)
Supplement: Supplementary file 3 — Source data for Supplementary Figs. 1, 8, 9, 12, 13, 15–17. [file 41586_2025_9436_MOESM3_ESM.zip › 2024-12-26012B-s3/S9.xlsx]

## Sheet: S9abcd
Uncorrected						Corrected
# Occlusions	Diameter [mm]	Jaccard Similarity Index	Bhattacharyya Coefficient			# Occlusions	Diameter [mm]	Jaccard Similarity Index	Bhattacharyya Coefficient
1	0.1	0.99049	0.01398			1	0.1	0.99064	0.01376
1	0.2	0.98964	0.02265			1	0.2	0.99067	0.01361
1	0.3	0.988	0.03663			1	0.3	0.99044	0.014
1	0.4	0.98536	0.04111			1	0.4	0.99057	0.01409
1	0.5	0.97748	0.06032			1	0.5	0.99053	0.0152
1	0.6	0.97738	0.06911			1	0.6	0.99058	0.01394
1	0.7	0.98373	0.05221			1	0.7	0.99038	0.01839
1	0.8	0.97677	0.06671			1	0.8	0.99063	0.01409
1	0.9	0.9889	0.02091			1	0.9	0.99045	0.01438
1	1	0.98108	0.05754			1	1	0.98955	0.02653
2	0.1	0.98922	0.02935			2	0.1	0.9905	0.0157
2	0.2	0.99017	0.01523			2	0.2	0.99061	0.01373
2	0.3	0.9899	0.01803			2	0.3	0.99071	0.01397
2	0.4	0.97445	0.07196			2	0.4	0.99022	0.01994
2	0.5	0.97955	0.06137			2	0.5	0.98952	0.02777
2	0.6	0.97309	0.08377			2	0.6	0.98993	0.02301
2	0.7	0.98401	0.04694			2	0.7	0.98991	0.02314
2	0.8	0.98229	0.04762			2	0.8	0.99031	0.02435
2	0.9	0.95382	0.10358			2	0.9	0.9896	0.02743
2	1	0.9738	0.07192			2	1	0.98908	0.02627
3	0.1	0.98884	0.0288			3	0.1	0.99068	0.01384
3	0.2	0.98298	0.06309			3	0.2	0.99043	0.01818
3	0.3	0.98477	0.04647			3	0.3	0.99006	0.02098
3	0.4	0.98071	0.05891			3	0.4	0.99051	0.01391
3	0.5	0.98574	0.02768			3	0.5	0.9893	0.02992
3	0.6	0.97005	0.08777			3	0.6	0.98872	0.0377
3	0.7	0.95896	0.10726			3	0.7	0.98914	0.0315
3	0.8	0.94069	0.13666			3	0.8	0.98862	0.03237
3	0.9	0.95588	0.11986			3	0.9	0.98805	0.03658
3	1	0.91833	0.1751			3	1	0.98959	0.02628
4	0.1	0.98972	0.02093			4	0.1	0.9905	0.01581
4	0.2	0.98526	0.03902			4	0.2	0.99028	0.02116
4	0.3	0.98155	0.05969			4	0.3	0.99041	0.02009
4	0.4	0.98479	0.04877			4	0.4	0.98957	0.02746
4	0.5	0.96243	0.10038			4	0.5	0.98929	0.03044
4	0.6	0.95017	0.12419			4	0.6	0.98951	0.02523
4	0.7	0.93301	0.17812			4	0.7	0.98676	0.04822
4	0.8	0.94062	0.14342			4	0.8	0.9889	0.03115
4	0.9	0.94606	0.13732			4	0.9	0.98605	0.04652
4	1	0.91358	0.21604			4	1	0.98938	0.0257
5	0.1	0.98819	0.03034			5	0.1	0.99063	0.01675
5	0.2	0.98443	0.04704			5	0.2	0.99039	0.0176
5	0.3	0.98461	0.05019			5	0.3	0.99031	0.01975
5	0.4	0.96765	0.09224			5	0.4	0.98953	0.02832
5	0.5	0.97157	0.08188			5	0.5	0.98909	0.03159
5	0.6	0.96773	0.08858			5	0.6	0.98632	0.0526
5	0.7	0.94158	0.13949			5	0.7	0.98752	0.03986
5	0.8	0.92229	0.18376			5	0.8	0.98657	0.0475
5	0.9	0.93055	0.17528			5	0.9	0.98762	0.04448
5	1	0.91338	0.20386			5	1	0.98311	0.0555
6	0.1	0.98866	0.02807			6	0.1	0.99001	0.02163
6	0.2	0.98489	0.0458			6	0.2	0.99016	0.02213
6	0.3	0.9714	0.07485			6	0.3	0.98963	0.02749
6	0.4	0.96875	0.0979			6	0.4	0.98856	0.03716
6	0.5	0.94016	0.16528			6	0.5	0.98957	0.02802
6	0.6	0.94779	0.13783			6	0.6	0.98341	0.06412
6	0.7	0.954	0.11997			6	0.7	0.98569	0.05052
6	0.8	0.89336	0.23304			6	0.8	0.98626	0.04918
6	0.9	0.94104	0.15324			6	0.9	0.98736	0.0437
6	1	0.84427	0.31042			6	1	0.9849	0.05235
7	0.1	0.9882	0.0325			7	0.1	0.99026	0.02155
7	0.2	0.97966	0.06021			7	0.2	0.98947	0.02822
7	0.3	0.9772	0.07023			7	0.3	0.99019	0.02
7	0.4	0.97164	0.08349			7	0.4	0.98776	0.03972
7	0.5	0.96559	0.09177			7	0.5	0.98722	0.04131
7	0.6	0.95525	0.11558			7	0.6	0.98695	0.03942
7	0.7	0.93378	0.16733			7	0.7	0.98653	0.04051
7	0.8	0.88252	0.26788			7	0.8	0.98505	0.05444
7	0.9	0.82086	0.34224			7	0.9	0.97991	0.06837
7	1	0.94083	0.14333			7	1	0.97721	0.08037
8	0.1	0.98815	0.03452			8	0.1	0.99029	0.01775
8	0.2	0.9829	0.05005			8	0.2	0.9892	0.03287
8	0.3	0.98279	0.04864			8	0.3	0.9892	0.03
8	0.4	0.93226	0.16818			8	0.4	0.98508	0.05688
8	0.5	0.96517	0.10099			8	0.5	0.98684	0.0495
8	0.6	0.9656	0.1037			8	0.6	0.98557	0.05194
8	0.7	0.93873	0.17345			8	0.7	0.97697	0.08407
8	0.8	0.92961	0.17326			8	0.8	0.98421	0.05762
8	0.9	0.90312	0.21691			8	0.9	0.98267	0.05766
8	1	0.89868	0.23215			8	1	0.96606	0.10899
9	0.1	0.98733	0.03492			9	0.1	0.99016	0.02355
9	0.2	0.97748	0.07437			9	0.2	0.98971	0.0265
9	0.3	0.97132	0.08473			9	0.3	0.98948	0.02421
9	0.4	0.95139	0.128			9	0.4	0.9882	0.03108
9	0.5	0.94887	0.13534			9	0.5	0.98491	0.05373
9	0.6	0.93197	0.1746			9	0.6	0.98748	0.04071
9	0.7	0.93863	0.15354			9	0.7	0.97843	0.07616
9	0.8	0.91959	0.18133			9	0.8	0.98282	0.05506
9	0.9	0.80827	0.38048			9	0.9	0.97744	0.08003
9	1	0.75649	0.40139			9	1	0.96117	0.12267
10	0.1	0.98665	0.03765			10	0.1	0.98997	0.02083
10	0.2	0.98092	0.06006			10	0.2	0.98954	0.02695
10	0.3	0.97084	0.08602			10	0.3	0.98908	0.02838
10	0.4	0.93965	0.15693			10	0.4	0.98778	0.03873
10	0.5	0.93541	0.16371			10	0.5	0.98503	0.05334
10	0.6	0.93143	0.17947			10	0.6	0.97427	0.08645
10	0.7	0.91794	0.17234			10	0.7	0.97597	0.08568
10	0.8	0.88908	0.22857			10	0.8	0.97919	0.06457
10	0.9	0.72335	0.47633			10	0.9	0.96379	0.128
10	1	0.78924	0.39296			10	1	0.96186	0.11645
11	0.1	0.98668	0.03834			11	0.1	0.98975	0.02456
11	0.2	0.97928	0.06418			11	0.2	0.98881	0.03141
11	0.3	0.97423	0.08125			11	0.3	0.9894	0.02181
11	0.4	0.96212	0.0984			11	0.4	0.98648	0.04917
11	0.5	0.89877	0.2204			11	0.5	0.9864	0.04345
11	0.6	0.92823	0.1834			11	0.6	0.96932	0.10629
11	0.7	0.80628	0.34955			11	0.7	0.97822	0.07909
11	0.8	0.86325	0.27042			11	0.8	0.97631	0.08327
11	0.9	0.83843	0.31196			11	0.9	0.94823	0.14712
11	1	0.76684	0.46157			11	1	0.95292	0.14135
12	0.1	0.98588	0.04075			12	0.1	0.98983	0.02349
12	0.2	0.97935	0.06234			12	0.2	0.99015	0.0223
12	0.3	0.95484	0.12153			12	0.3	0.989	0.03218
12	0.4	0.93363	0.17019			12	0.4	0.98668	0.04463
12	0.5	0.94737	0.14275			12	0.5	0.98651	0.04468
12	0.6	0.89033	0.23303			12	0.6	0.97668	0.08891
12	0.7	0.89029	0.22968			12	0.7	0.97287	0.09001
12	0.8	0.81257	0.36528			12	0.8	0.95081	0.16131
12	0.9	0.72975	0.46242			12	0.9	0.95659	0.13039
12	1	0.76319	0.45173			12	1	0.92984	0.18422
13	0.1	0.98604	0.03656			13	0.1	0.98983	0.02148
13	0.2	0.97675	0.06955			13	0.2	0.98921	0.02836
13	0.3	0.95523	0.1273			13	0.3	0.98786	0.0398
13	0.4	0.95044	0.13431			13	0.4	0.98531	0.05089
13	0.5	0.91223	0.19871			13	0.5	0.98003	0.07384
13	0.6	0.91862	0.20273			13	0.6	0.96214	0.11964
13	0.7	0.85763	0.29331			13	0.7	0.9282	0.1891
13	0.8	0.78983	0.40837			13	0.8	0.94008	0.17171
13	0.9	0.61971	0.62156			13	0.9	0.88151	0.27301
13	1	0.56842	0.63432			13	1	0.94152	0.17087
14	0.1	0.98554	0.04792			14	0.1	0.98957	0.02679
14	0.2	0.97485	0.07565			14	0.2	0.98907	0.03381
14	0.3	0.95946	0.11136			14	0.3	0.98734	0.04357
14	0.4	0.93819	0.16156			14	0.4	0.98368	0.05799
14	0.5	0.91256	0.20965			14	0.5	0.98377	0.05723
14	0.6	0.9112	0.22374			14	0.6	0.95251	0.14227
14	0.7	0.90144	0.24883			14	0.7	0.95044	0.15502
14	0.8	0.83007	0.34891			14	0.8	0.946	0.16346
14	0.9	0.53385	0.63726			14	0.9	0.91035	0.2309
14	1	0.52223	0.68807			14	1	0.82626	0.35124
15	0.1	0.98576	0.04355			15	0.1	0.98987	0.02294
15	0.2	0.96972	0.09504			15	0.2	0.98721	0.04381
15	0.3	0.959	0.11283			15	0.3	0.98358	0.06338
15	0.4	0.94362	0.15028			15	0.4	0.98204	0.06327
15	0.5	0.87065	0.26944			15	0.5	0.97819	0.07825
15	0.6	0.89019	0.25608			15	0.6	0.98002	0.07516
15	0.7	0.87093	0.28211			15	0.7	0.93372	0.17835
15	0.8	0.78007	0.40419			15	0.8	0.95639	0.13759
15	0.9	0.70581	0.53386			15	0.9	0.88212	0.2721
15	1	0.61844	0.61501			15	1	0.8789	0.30485
16	0.1	0.987	0.03461			16	0.1	0.98954	0.02634
16	0.2	0.98008	0.06165			16	0.2	0.98853	0.03429
16	0.3	0.9566	0.11013			16	0.3	0.98437	0.05898
16	0.4	0.92021	0.19078			16	0.4	0.9831	0.05743
16	0.5	0.88878	0.25358			16	0.5	0.97545	0.08418
16	0.6	0.80855	0.3649			16	0.6	0.95145	0.14119
16	0.7	0.86389	0.30605			16	0.7	0.9373	0.17367
16	0.8	0.7357	0.44565			16	0.8	0.81534	0.36436
16	0.9	0.70483	0.50399			16	0.9	0.85546	0.31716
16	1	0.51061	0.72498			16	1	0.8245	0.37924
17	0.1	0.98579	0.04287			17	0.1	0.98971	0.02499
17	0.2	0.96979	0.08817			17	0.2	0.98834	0.03576
17	0.3	0.94437	0.14804			17	0.3	0.98486	0.06015
17	0.4	0.95407	0.12546			17	0.4	0.98095	0.06869
17	0.5	0.92041	0.19303			17	0.5	0.97203	0.09697
17	0.6	0.78797	0.41401			17	0.6	0.9518	0.13502
17	0.7	0.65683	0.54612			17	0.7	0.94216	0.17051
17	0.8	0.68438	0.51846			17	0.8	0.8787	0.28734
17	0.9	0.6571	0.575			17	0.9	0.81275	0.38074
17	1	0.65456	0.59122			17	1	0.89599	0.27828
18	0.1	0.98483	0.0445			18	0.1	0.98894	0.031
18	0.2	0.97422	0.07849			18	0.2	0.98838	0.03396
18	0.3	0.95522	0.13101			18	0.3	0.98624	0.04884
18	0.4	0.86833	0.2855			18	0.4	0.9833	0.0582
18	0.5	0.90991	0.24068			18	0.5	0.97762	0.07906
18	0.6	0.81375	0.36158			18	0.6	0.92824	0.20525
18	0.7	0.76885	0.42097			18	0.7	0.94553	0.16801
18	0.8	0.7459	0.48117			18	0.8	0.92499	0.20616
18	0.9	0.65393	0.56982			18	0.9	0.83471	0.35404
18	1	0.5515	0.72093			18	1	0.6699	0.55974
19	0.1	0.98572	0.04388			19	0.1	0.9891	0.02867
19	0.2	0.97436	0.07929			19	0.2	0.98751	0.04006
19	0.3	0.92209	0.186			19	0.3	0.98382	0.06141
19	0.4	0.89362	0.2457			19	0.4	0.97584	0.08065
19	0.5	0.82045	0.34862			19	0.5	0.97681	0.08023
19	0.6	0.77635	0.44647			19	0.6	0.93088	0.18449
19	0.7	0.78589	0.39851			19	0.7	0.84784	0.31593
19	0.8	0.69939	0.52475			19	0.8	0.92747	0.19402
19	0.9	0.62302	0.5982			19	0.9	0.86422	0.29465
19	1	0.52943	0.74893			19	1	0.61492	0.64325
20	0.1	0.97812	0.0703			20	0.1	0.9898	0.02503
20	0.2	0.97153	0.08656			20	0.2	0.98726	0.04368
20	0.3	0.95332	0.12818			20	0.3	0.97836	0.07638
20	0.4	0.90064	0.22281			20	0.4	0.98176	0.0683
20	0.5	0.85962	0.31117			20	0.5	0.93973	0.17495
20	0.6	0.82196	0.36583			20	0.6	0.91379	0.22022
20	0.7	0.64784	0.58203			20	0.7	0.84561	0.34152
20	0.8	0.60981	0.62271			20	0.8	0.85799	0.32478
20	0.9	0.416	0.81391			20	0.9	0.69295	0.55819
20	1	0.37586	0.83623			20	1	0.59646	0.66501
21	0.1	0.98272	0.05412			21	0.1	0.98942	0.02826
21	0.2	0.96497	0.10143			21	0.2	0.98615	0.05108
21	0.3	0.95929	0.1233			21	0.3	0.9845	0.05465
21	0.4	0.92624	0.21113			21	0.4	0.97852	0.08182
21	0.5	0.87863	0.26975			21	0.5	0.96332	0.12149
21	0.6	0.82073	0.34748			21	0.6	0.95177	0.14849
21	0.7	0.75235	0.44878			21	0.7	0.75413	0.44917
21	0.8	0.59932	0.62164			21	0.8	0.79244	0.41148
21	0.9	0.57888	0.65232			21	0.9	0.64812	0.58076
21	1	0.4197	0.84277			21	1	0.43683	0.82658
22	0.1	0.98298	0.05156			22	0.1	0.98847	0.03405
22	0.2	0.96515	0.10278			22	0.2	0.98697	0.04238
22	0.3	0.93285	0.17537			22	0.3	0.98113	0.0681
22	0.4	0.8806	0.27517			22	0.4	0.97337	0.09252
22	0.5	0.79096	0.38638			22	0.5	0.94738	0.16087
22	0.6	0.72275	0.47079			22	0.6	0.93163	0.18178
22	0.7	0.58919	0.65955			22	0.7	0.73181	0.47131
22	0.8	0.55461	0.69519			22	0.8	0.84476	0.34701
22	0.9	0.49304	0.73486			22	0.9	0.73198	0.50099
22	1	0.37342	0.88051			22	1	0.4793	0.77218
23	0.1	0.98331	0.05287			23	0.1	0.98804	0.03395
23	0.2	0.97572	0.08042			23	0.2	0.98649	0.04684
23	0.3	0.93051	0.18012			23	0.3	0.98108	0.07
23	0.4	0.86643	0.29724			23	0.4	0.96592	0.11351
23	0.5	0.85944	0.29797			23	0.5	0.93183	0.18919
23	0.6	0.7492	0.46506			23	0.6	0.93257	0.18628
23	0.7	0.5259	0.71809			23	0.7	0.8249	0.37722
23	0.8	0.56502	0.68816			23	0.8	0.80345	0.40671
23	0.9	0.33213	0.88103			23	0.9	0.63372	0.63326
23	1	0.4307	0.75611			23	1	0.3691	0.88066
24	0.1	0.98279	0.0512			24	0.1	0.98856	0.03417
24	0.2	0.96854	0.09314			24	0.2	0.984	0.05955
24	0.3	0.9422	0.1603			24	0.3	0.98443	0.05671
24	0.4	0.88545	0.26722			24	0.4	0.9599	0.13078
24	0.5	0.85894	0.29307			24	0.5	0.96123	0.11885
24	0.6	0.81843	0.38224			24	0.6	0.92215	0.21132
24	0.7	0.50921	0.73932			24	0.7	0.76263	0.44751
24	0.8	0.44532	0.82466			24	0.8	0.74928	0.48224
24	0.9	0.46641	0.79263			24	0.9	0.5855	0.66614
24	1	0.42572	0.82856			24	1	0.34512	0.90642
25	0.1	0.97912	0.062			25	0.1	0.98917	0.02987
25	0.2	0.95284	0.133			25	0.2	0.98585	0.04936
25	0.3	0.9434	0.16177			25	0.3	0.98284	0.06115
25	0.4	0.89897	0.24166			25	0.4	0.97976	0.07632
25	0.5	0.74577	0.44348			25	0.5	0.94673	0.15467
25	0.6	0.69985	0.50763			25	0.6	0.88695	0.26944
25	0.7	0.56938	0.68785			25	0.7	0.83365	0.37132
25	0.8	0.61219	0.65702			25	0.8	0.64123	0.61206
25	0.9	0.53865	0.73391			25	0.9	0.45635	0.78854
25	1	0.21833	0.8754			25	1	0.33924	0.8788
26	0.1	0.98079	0.05428			26	0.1	0.98777	0.04077
26	0.2	0.95153	0.13142			26	0.2	0.98734	0.04444
26	0.3	0.9075	0.22183			26	0.3	0.97581	0.08185
26	0.4	0.80337	0.36335			26	0.4	0.96442	0.11902
26	0.5	0.81	0.37132			26	0.5	0.92165	0.20495
26	0.6	0.60824	0.65464			26	0.6	0.84768	0.34407
26	0.7	0.61115	0.62712			26	0.7	0.82371	0.3729
26	0.8	0.51042	0.77231			26	0.8	0.65413	0.59102
26	0.9	0.36538	0.88182			26	0.9	0.48024	0.77314
26	1	0.29087	0.98379			26	1	0.33297	0.88169
27	0.1	0.97887	0.0666			27	0.1	0.98762	0.04098
27	0.2	0.96778	0.09207			27	0.2	0.98569	0.0506
27	0.3	0.93945	0.15248			27	0.3	0.98162	0.07051
27	0.4	0.85648	0.2936			27	0.4	0.96123	0.1243
27	0.5	0.84589	0.3271			27	0.5	0.94325	0.16624
27	0.6	0.75207	0.46353			27	0.6	0.87956	0.29069
27	0.7	0.6181	0.64444			27	0.7	0.69029	0.55135
27	0.8	0.38203	0.82845			27	0.8	0.8206	0.37935
27	0.9	0.38339	0.87289			27	0.9	0.44498	0.80468
27	1	0.27809	0.92046			27	1	0.27238	0.91887
28	0.1	0.97778	0.06944			28	0.1	0.9886	0.03241
28	0.2	0.96255	0.11213			28	0.2	0.98541	0.05544
28	0.3	0.92981	0.18297			28	0.3	0.96839	0.10761
28	0.4	0.86208	0.28953			28	0.4	0.90214	0.2384
28	0.5	0.80491	0.40273			28	0.5	0.93607	0.18425
28	0.6	0.59765	0.65385			28	0.6	0.78091	0.43204
28	0.7	0.57557	0.6962			28	0.7	0.5991	0.66948
28	0.8	0.51059	0.75916			28	0.8	0.46623	0.75915
28	0.9	0.29392	0.84125			28	0.9	0.33763	0.93507
28	1	0.2744	0.9326			28	1	0.294	0.9662
29	0.1	0.98214	0.05484			29	0.1	0.98866	0.03569
29	0.2	0.96194	0.1108			29	0.2	0.98481	0.05555
29	0.3	0.93115	0.18427			29	0.3	0.98288	0.06281
29	0.4	0.8827	0.2587			29	0.4	0.9651	0.11176
29	0.5	0.82085	0.3843			29	0.5	0.9459	0.17296
29	0.6	0.55851	0.6931			29	0.6	0.83024	0.37095
29	0.7	0.48889	0.75495			29	0.7	0.60792	0.65855
29	0.8	0.41301	0.84419			29	0.8	0.53474	0.73548
29	0.9	0.28691	0.88375			29	0.9	0.34451	0.87209
29	1	0.27399	0.84234			29	1	0.26725	0.93961
30	0.1	0.97821	0.06629			30	0.1	0.98848	0.03246
30	0.2	0.9521	0.14109			30	0.2	0.98298	0.06594
30	0.3	0.89168	0.22317			30	0.3	0.97605	0.08745
30	0.4	0.73283	0.46339			30	0.4	0.96191	0.12761
30	0.5	0.72433	0.49744			30	0.5	0.89202	0.26072
30	0.6	0.5503	0.71331			30	0.6	0.8484	0.35228
30	0.7	0.50839	0.75193			30	0.7	0.55891	0.69579
30	0.8	0.28826	0.9376			30	0.8	0.46474	0.81869
30	0.9	0.31412	0.89099			30	0.9	0.43831	0.80526
30	1	0.29282	0.91581			30	1	0.29526	0.95387
