# Supplementary material for: Adaptive and context-aware volumetric printing
Source: Nature. 2025 Sep 3;645(8079):108–14. doi: 10.1038/s41586-025-09436-7 (PMC12408377; doi:10.1038/s41586-025-09436-7)
Supplement: Supplementary file 10 — Source Data Fig. 3 [file 41586_2025_9436_MOESM10_ESM.xlsx]

## Sheet: Fig 3b
Battacharyya Coefficients			Jaccard Index
Uncorrected	Corrected		Uncorrected	Corrected
0.38636	0.15491		0.70682	0.94353
0.40776	0.157		0.69519	0.94416
0.40624	0.11407		0.7059	0.9647
0.38531	0.14306		0.70728	0.95097
0.4094	0.14931		0.68667	0.94568
0.37756	0.15546		0.71516	0.94499
0.40373	0.13164		0.68757	0.95644
0.40853	0.15969		0.68696	0.94216
0.40874	0.15851		0.69455	0.94277
0.39721	0.15032		0.69711	0.94546
0.37579	0.14397		0.71773	0.94905
0.37576	0.15841		0.71907	0.94331

## Sheet: Fig 3g
Root-Mean-Square Error [mm]
Uncorrected	Corrected
0.393	0.1677
0.5478	0.244
0.5634	0.1442

## Sheet: Fig 3h
Sphericity
Uncorrected	Corrected
0.7906	0.959
0.8942	0.9654
0.8168	0.9717
