# Supplementary material for: Adaptive and context-aware volumetric printing
Source: Nature. 2025 Sep 3;645(8079):108–14. doi: 10.1038/s41586-025-09436-7 (PMC12408377; doi:10.1038/s41586-025-09436-7)
Supplement: Supplementary file 11 — Source Data Fig. 4 [file 41586_2025_9436_MOESM11_ESM.xlsx]

## Sheet: Fig 4d
Condition	Replicate	Sample	RLU*10^5
GRACE	Day1	1	3.46792
GRACE	Day1	2	3.50286
GRACE	Day1	3	3.40186
GRACE	Day2	1	3.01424
GRACE	Day2	2	2.87563
GRACE	Day2	3	2.87705
Random	Day1	1	2.45798
Random	Day1	2	2.11853
Random	Day1	3	2.28341
Random	Day2	1	1.4831
Random	Day2	2	1.52398
Random	Day2	3	2.21697
Bulk	Day1	1	1.37098
Bulk	Day1	2	1.45509
Bulk	Day1	3	1.26071
Bulk	Day2	1	1.32837
Bulk	Day2	2	1.3463
Bulk	Day2	3	1.56949
